# Supplementary material for: EGF-Induced miR-223 Modulates Goat Mammary Epithelial Cell Apoptosis and Inflammation via ISG15
Source: Front Cell Dev Biol. 2021 Jun 30;9:660933. doi: 10.3389/fcell.2021.660933 (PMC8277964; doi:10.3389/fcell.2021.660933)
Supplement: Supplementary file 1 [file Data_Sheet_1.ZIP › 660933/data for column diagrams.xlsx]

## Sheet: Figure 1A
Concentration of EGF (ng/ml)	Expression of miR-223/U6
0	1.06316	1	0.940595
1	12.5485	15.5412	18.534
5	1.19337	1.26826	1.11139
10	1.95419	2.66164	1.49307
50	9.02818	9.20595	6.29871

## Sheet: Figure 1B
	apoptotic rate (%)
control	14.16	13.55	14.76
EGF	8.03	7.34	8.51

## Sheet: Figure 1C
	apoptotic rate (%)
NC	13.99	14.65	13.74
miR-223	11	9.86	11.17

## Sheet: Figure 2B
		NC			miR-223
The expression of genes/β-actin	MX1	1.15552	0.913578	0.947274	0.040275	0.035599	0.04875
	MX2	0.959239	1.0051	1.0372		0.026701	0.022168
	ISG15	0.978186	0.977018	1.04635	0.006221	0.008623	0.009913
	DDX58	1.00707	0.982029	1.01115	0.073209	0.072567	0.07566
	RSAD2	0.950176	1.0446	1.0075	0.008228	0.006432	0.004498
	IFI44L	0.99202	1.13616	0.887237	0.030064	0.058975	0.036256
	IFIT3	1.03603	0.940678	1.02609	0.087289	0.148675	0.139074
	FHL1	1.11501	0.923255	0.971406	0.54165	0.501641	0.523837

## Sheet: Figure 3B
	Relative luciferase activity
NC	2.61678	1.62237	2.26713
miR-223	1.31292	0.999506	1.32976

## Sheet: Figure 3C
Concentration of EGF (ng/ml)	Expression of ISG15/β-actin
0	0.911718	1.00596	1.09033
1	0.0870143	0.0684502	0.0744619
5	0.922767	0.843996	0.600398
10	0.382531	0.371149	0.413227
50	0.472524	0.327002	0.848472
100	0.633137	0.898243	0.671434

## Sheet: Figure 3D
	Expression of ISG15/β-actin
control	1.02973	1.00229	0.967984
EGF	0.564048	0.53907	0.508213

## Sheet: Figure 3E
	Expression of ISG15/β-actin
inhibitor NC	1.02754	0.988861	0.984158
miR-223 inhibitor	3.44447	2.90773	2.78701

## Sheet: Figure 3F
	Expression of ISG15/β-actin
NC	1.06383	1.00839	0.92778
miR-223	0.497478	0.452366	0.3901
inhibitor NC	1.04429	0.996658	0.959052
miR-223 inhibitor	1.41245	1.36361	1.32454

## Sheet: Figure 3G
	Expression of ISG15/β-actin
NC	0.982616	1.00015	1.01769
siISG15	0.477291	0.402023	0.743631
NC+pcDNA3.1 (+)	0.859433	1.061	1.09667
NC+pc-ISG15	839.524	939.955	988.218
miR-223+pc-ISG15	526.444	632.698	632.94

[truncated: 5 more sheets: Figure 3H, Figure 3I, Figure 3K, Figure 4, Supplementary Figure 1]
